# Supplementary material for: The Dual Effects of CDK4/6 Inhibitors on Tumor Immunity
Source: Cancers (Basel). 2025 Dec 15;17(24):3997. doi: 10.3390/cancers17243997 (PMC12730504; doi:10.3390/cancers17243997)
Supplement: Supplementary file 1 [file cancers-17-03997-s001.zip]

Archive with 1 entries (1 files):
- cancers-4026110-supplementary.pdf
